# Supplementary material for: Identification and Assessment of lncRNAs and mRNAs in PM2.5-Induced Hepatic Steatosis
Source: Int J Mol Sci. 2025 Mar 20;26(6):2808. doi: 10.3390/ijms26062808 (PMC11943408; doi:10.3390/ijms26062808)
Supplement: Supplementary file 1 [file ijms-26-02808-s001.zip]

Archive with 1 entries (1 files):
- ijms-3521388-supplementary.pdf
